# Supplementary material for: Climate, soil type, and geographic distribution of actinomycetoma cases in Northeast Mexico: A cross-sectional study
Source: PLoS One. 2020 May 8;15(5):e0232556. doi: 10.1371/journal.pone.0232556 (PMC7209257; doi:10.1371/journal.pone.0232556)
Supplement: S1 Data — (XLSX) [file pone.0232556.s002.xlsx]

## Sheet: Hoja1
Number	Age	Mean anual temperature (°C)	Mean anual precipitation (mm)
1	61	25.2	2265.2
2	69	25.4	1489.7
3	20	23	479.1
4	34	25.8	686.1
5	43	24.5	1936.2
6	41	22	582.8
7	48	22.7	2713.3
8	32	23	523
9	45	21.2	373.5
10	50	23.6	1465
11	64	22.7	2713.3
12	73	20.4	509
13	68	19.9	512.9
14	25	23	479.1
15	59	22.5	532
16	62	25.2	2063.4
17	54	23.3	799.3
18	54	23.6	737.5
19	51	24.5	1936.2
20	39	23.3	799.3
21	45	24.8	1135.8
22	19	23.9	749.5
23	53	23.9	749.5
24	15	23.9	749.5
25	48	23.3	799.3
26	43	23.5	1181.7
27	60	24.8	1238.6
28	53	23.3	799.3
29	32	17.2	395.9
30	66	21.1	704.4
31	54	22	494.6
